# Supplementary material for: Development and Assessment of SNP Genotyping Arrays for Citrus and Its Close Relatives
Source: Plants (Basel). 2024 Feb 29;13(5):691. doi: 10.3390/plants13050691 (PMC10935022; doi:10.3390/plants13050691)
Supplement: Supplementary file 1 [file plants-13-00691-s001.zip]

Archive with 2 entries (2 files):
- plants-2823247-supplementary-Figs 021124.pdf
- Supplementary tables.xlsx
